# Supplementary material for: Hydrolytic Degradation of Polylactic Acid Fibers as a Function of pH and Exposure Time
Source: Molecules. 2021 Dec 13;26(24):7554. doi: 10.3390/molecules26247554 (PMC8706057; doi:10.3390/molecules26247554)
Supplement: Supplementary file 1 [file molecules-26-07554-s001.zip]

Archive with 1 entries (1 files):
- molecules-1466933-SI.pdf
